# Supplementary material for: Vitamin D serum levels and non-melanoma skin cancer risk
Source: PeerJ. 2021 Sep 24;9:e12234. doi: 10.7717/peerj.12234 (PMC8475539; doi:10.7717/peerj.12234)
Supplement: Supplemental Information 1 [file peerj-09-12234-s001.xlsx]

## Sheet: Raw data
Age (years))	Stratification (<70 / >70)	Gender	Cases vs. Controls	Tumour type	Vitamin D	Rank Vitamin D	Vitamin D (Stratification)
81	>70 age	Female	Cases	Basal cell carcinoma	31.917	30-60 ng/ml (Normal)	>18
91	>70 age	Female	Cases	Spinocellular Ca	18.144	< 20 ng/ml (Déficit)	>18
67	≤70 age	Female	Cases	Basal cell carcinoma	21.524	20-30 ng/ml (Límite Bajo)	>18
92	>70 age	Female	Cases	Spinocellular Ca	19.816	< 20 ng/ml (Déficit)	>18
52	≤70 age	Female	Cases	Basal cell carcinoma	28.037	20-30 ng/ml (Límite Bajo)	>18
83	>70 age	Male	Cases	Basal cell carcinoma	36.746	30-60 ng/ml (Normal)	>18
82	>70 age	Female	Cases	Spinocellular Ca	26.105	20-30 ng/ml (Límite Bajo)	>18
79	>70 age	Male	Cases	Spinocellular Ca	23.557	20-30 ng/ml (Límite Bajo)	>18
84	>70 age	Male	Cases	Spinocellular Ca	37.805	30-60 ng/ml (Normal)	>18
72	>70 age	Male	Cases	Basal cell carcinoma	28.9	20-30 ng/ml (Límite Bajo)	>18
75	>70 age	Male	Cases	Basal cell carcinoma	34.325	30-60 ng/ml (Normal)	>18
66	≤70 age	Male	Cases	Basal cell carcinoma	7.365	< 20 ng/ml (Déficit)	<18
82	>70 age	Male	Cases	Spinocellular Ca	17.109	< 20 ng/ml (Déficit)	<18
90	>70 age	Male	Cases	Basal cell carcinoma	18.578	< 20 ng/ml (Déficit)	>18
47	≤70 age	Male	Cases	Spinocellular Ca	26.15	20-30 ng/ml (Límite Bajo)	>18
63	≤70 age	Male	Cases	Spinocellular Ca	33.386	30-60 ng/ml (Normal)	>18
84	>70 age	Male	Cases	Basal cell carcinoma	23.324	20-30 ng/ml (Límite Bajo)	>18
79	>70 age	Male	Cases	Basal cell carcinoma	13.827	< 20 ng/ml (Déficit)	<18
82	>70 age	Female	Cases	Basal cell carcinoma	17.515	< 20 ng/ml (Déficit)	<18
77	>70 age	Female	Cases	Spinocellular Ca	19.55	< 20 ng/ml (Déficit)	>18
54	≤70 age	Male	Cases	Spinocellular Ca	13.511	< 20 ng/ml (Déficit)	<18
80	>70 age	Female	Cases	Spinocellular Ca	10.821	< 20 ng/ml (Déficit)	<18
75	>70 age	Male	Cases	Basal cell carcinoma	28.341	20-30 ng/ml (Límite Bajo)	>18
74	>70 age	Male	Cases	Basal cell carcinoma	12.99	< 20 ng/ml (Déficit)	<18
85	>70 age	Male	Cases	Basal cell carcinoma	21.319	20-30 ng/ml (Límite Bajo)	>18
68	≤70 age	Male	Cases	Basal cell carcinoma	35.551	30-60 ng/ml (Normal)	>18
89	>70 age	Female	Cases	Spinocellular Ca	28.959	20-30 ng/ml (Límite Bajo)	>18
85	>70 age	Male	Cases	Basal cell carcinoma	20.11	20-30 ng/ml (Límite Bajo)	>18
74	>70 age	Male	Cases	Basal cell carcinoma	29.268	20-30 ng/ml (Límite Bajo)	>18
87	>70 age	Female	Cases	Basal cell carcinoma	35.783	30-60 ng/ml (Normal)	>18
77	>70 age	Male	Cases	Basal cell carcinoma	17.024	< 20 ng/ml (Déficit)	<18
80	>70 age	Female	Cases	Spinocellular Ca	25.4	20-30 ng/ml (Límite Bajo)	>18
76	>70 age	Male	Cases	Basal cell carcinoma	16.667	< 20 ng/ml (Déficit)	<18
82	>70 age	Female	Cases	Spinocellular Ca	41.802	30-60 ng/ml (Normal)	>18
87	>70 age	Female	Cases	Spinocellular Ca	23.468	20-30 ng/ml (Límite Bajo)	>18
72	>70 age	Female	Cases	Basal cell carcinoma	24.947	20-30 ng/ml (Límite Bajo)	>18
84	>70 age	Male	Cases	Basal cell carcinoma	15.598	< 20 ng/ml (Déficit)	<18
87	>70 age	Female	Cases	Spinocellular Ca	12.71	< 20 ng/ml (Déficit)	<18
86	>70 age	Male	Cases	Spinocellular Ca	31.628	30-60 ng/ml (Normal)	>18
81	>70 age	Female	Cases	Basal cell carcinoma	14.666	< 20 ng/ml (Déficit)	<18
67	≤70 age	Male	Cases	Basal cell carcinoma	18.259	< 20 ng/ml (Déficit)	>18
43	≤70 age	Female	Controls	No tumour	6.419	< 20 ng/ml (Déficit)	<18
50	≤70 age	Female	Controls	No tumour	19.708	< 20 ng/ml (Déficit)	>18
52	≤70 age	Female	Controls	No tumour	23.694	20-30 ng/ml (Límite Bajo)	>18
45	≤70 age	Female	Controls	No tumour	18.138	< 20 ng/ml (Déficit)	>18
75	>70 age	Female	Controls	No tumour	8.046	< 20 ng/ml (Déficit)	<18
54	≤70 age	Female	Controls	No tumour	10.788	< 20 ng/ml (Déficit)	<18
59	≤70 age	Female	Controls	No tumour	4.523	< 20 ng/ml (Déficit)	<18
62	≤70 age	Female	Controls	No tumour	47.529	30-60 ng/ml (Normal)	>18
62	≤70 age	Male	Controls	No tumour	13.474	< 20 ng/ml (Déficit)	<18
53	≤70 age	Female	Controls	No tumour	5.338	< 20 ng/ml (Déficit)	<18
51	≤70 age	Male	Controls	No tumour	9.25	< 20 ng/ml (Déficit)	<18
61	≤70 age	Female	Controls	No tumour	5.116	< 20 ng/ml (Déficit)	<18
52	≤70 age	Female	Controls	No tumour	10.172	< 20 ng/ml (Déficit)	<18
73	>70 age	Female	Controls	No tumour	23.585	20-30 ng/ml (Límite Bajo)	>18
45	≤70 age	Male	Controls	No tumour	8.46	< 20 ng/ml (Déficit)	<18
48	≤70 age	Female	Controls	No tumour	13.182	< 20 ng/ml (Déficit)	<18
47	≤70 age	Male	Controls	No tumour	18.035	< 20 ng/ml (Déficit)	>18
61	≤70 age	Female	Controls	No tumour	6.95	< 20 ng/ml (Déficit)	<18
57	≤70 age	Female	Controls	No tumour	4.129	< 20 ng/ml (Déficit)	<18
68	≤70 age	Female	Controls	No tumour	16.955	< 20 ng/ml (Déficit)	<18
68	≤70 age	Male	Controls	No tumour	10.786	< 20 ng/ml (Déficit)	<18
64	≤70 age	Female	Controls	No tumour	12.621	< 20 ng/ml (Déficit)	<18
84	>70 age	Male	Controls	No tumour	10.276	< 20 ng/ml (Déficit)	<18
93	>70 age	Female	Controls	No tumour	9.806	< 20 ng/ml (Déficit)	<18
51	≤70 age	Female	Controls	No tumour	20.936	20-30 ng/ml (Límite Bajo)	>18
58	≤70 age	Female	Controls	No tumour	20.954	20-30 ng/ml (Límite Bajo)	>18
65	≤70 age	Male	Controls	No tumour	10.48	< 20 ng/ml (Déficit)	<18
38	≤70 age	Female	Controls	No tumour	12.736	< 20 ng/ml (Déficit)	<18
43	≤70 age	Male	Controls	No tumour	25.343	20-30 ng/ml (Límite Bajo)	>18
47	≤70 age	Female	Controls	No tumour	11.676	< 20 ng/ml (Déficit)	<18
53	≤70 age	Female	Controls	No tumour	15.263	< 20 ng/ml (Déficit)	<18
59	≤70 age	Female	Controls	No tumour	17.548	< 20 ng/ml (Déficit)	<18
53	≤70 age	Female	Controls	No tumour	15.767	< 20 ng/ml (Déficit)	<18
54	≤70 age	Male	Controls	No tumour	36.283	30-60 ng/ml (Normal)	>18
53	≤70 age	Female	Controls	No tumour	15.006	< 20 ng/ml (Déficit)	<18
59	≤70 age	Female	Controls	No tumour	7.593	< 20 ng/ml (Déficit)	<18
62	≤70 age	Female	Controls	No tumour	19.813	< 20 ng/ml (Déficit)	>18
60	≤70 age	Female	Controls	No tumour	10.751	< 20 ng/ml (Déficit)	<18
56	≤70 age	Female	Controls	No tumour	20.8	20-30 ng/ml (Límite Bajo)	>18
58	≤70 age	Female	Controls	No tumour	8.105	< 20 ng/ml (Déficit)	<18
46	≤70 age	Female	Controls	No tumour	16.984	< 20 ng/ml (Déficit)	<18
50	≤70 age	Female	Controls	No tumour	23.625	20-30 ng/ml (Límite Bajo)	>18
50	≤70 age	Female	Controls	No tumour	30.611	30-60 ng/ml (Normal)	>18
